# Supplementary material for: Comparative Transcriptomic Analysis Reveals Divergent Host Cell Responses to Classical and Variant Pseudorabies Virus Strains
Source: Vet Sci. 2026 Feb 27;13(3):226. doi: 10.3390/vetsci13030226 (PMC13030817; doi:10.3390/vetsci13030226)
Supplement: Supplementary file 1 [file vetsci-13-00226-s001.zip]

Archive with 2 entries (2 files):
- supplementary Figure S1.ppt
- supplementary Table S1.pdf
